# Supplementary material for: Radiation Oncologists’ Perspectives on Oligometastatic Prostate Cancer: A Survey from Korean Oligometastasis Working Group
Source: Curr Oncol. 2024 Jun 3;31(6):3239–51. doi: 10.3390/curroncol31060245 (PMC11203304; doi:10.3390/curroncol31060245)
Supplement: Supplementary file 1 [file curroncol-31-00245-s001.zip]

Archive with 1 entries (1 files):
- curroncol-3019397-supplementary.pdf
